# Supplementary material for: Regulation of Energy Metabolism and Lipid Metabolites by IMP3 in Cervical Cancer
Source: Curr Issues Mol Biol. 2025 Dec 4;47(12):1014. doi: 10.3390/cimb47121014 (PMC12731437; doi:10.3390/cimb47121014)
Supplement: Supplementary file 1 [file cimb-47-01014-s001.zip]

Archive with 3 entries (3 files):
- Sup Information-11.27.pdf
- Supplementary Table S1.csv
- Supplementary Table S2.csv
