# Supplementary material for: Regulation of Energy Metabolism and Lipid Metabolites by IMP3 in Cervical Cancer
Source: Curr Issues Mol Biol. 2025 Dec 4;47(12):1014. doi: 10.3390/cimb47121014 (PMC12731437; doi:10.3390/cimb47121014)
Supplement: Supplementary file 1 [file cimb-47-01014-s001.zip › Supplementary Table S1.csv]

	baseMean	log2FoldChange	lfcSE	stat	pvalue	padj	Name
Com_9_pos	22206.29935	6.328855416	0.125058361	50.60721552	0	0	beta-Viscol							(-)-beta-caryophyllene				(+)-8'-hydroxyabscisic acid
Com_1_pos	21368.65048	5.986369332	0.139988548	42.76327913	0	0	(-)-beta-caryophyllene							(3R)-3-[(2-Hydroxyhexadecanoyl)oxy]-4-(trimethylammonio)butanoate				(22R,23R,24S)-22,23-Dihydroxyergost-4-en-3-one
Com_435_pos	917.0696009	3.182234018	0.240307765	13.24232705	5.00E-40	2.39E-38	O-oleoylcarnitine							(9E,12E,15E)-9,12,15-Octadecatrienal				(2R)-1-(Octadecyloxy)-3-(phosphonooxy)-2-propanyl pentadecanoate
Com_7787_pos	5715.642477	2.72266257	0.162823778	16.72152925	9.13E-63	1.40E-60	PC (20:2/22:6)							(9Z)-3-hydroxyoctadecenoylcarnitine				(2S,3R,4S)-2-(Hydroxymethyl)-4-(12-methyloctadecyl)-3-azetidinol
Com_11389_pos	1170.299344	2.664798987	0.323706714	8.232140001	1.84E-16	2.01E-15	PC (9:0/9:0)							(e)-14-methyl-8-hexadecenal				(3R)-3,4-Nonadiene-6,8-diyn-1-ol
Com_8638_pos	232248.7368	2.623814055	0.476798146	5.502987115	3.73E-08	1.46E-07	SM (d15:1/19:0)							1,2-Dilinoleoyl-sn-glycerol				(5Z,7E)-9,10-Secocholesta-5,7,10-triene
Com_369_pos	2630.263854	2.456272445	0.344558231	7.128758587	1.01E-12	7.66E-12	3-hydroxyoctadecanoylcarnitine							1-Stearoyl-2-arachidonoyl-sn-glycerol				(5Z,9Z)-2-Methoxy-5,9-hexacosadienoic acid
Com_10442_pos	14554.22245	2.45233537	0.157271561	15.59299946	8.12E-55	6.90E-53	PC (22:5e/13:0)							1-tetradecanoyl-2-[(9Z)-octadecenoyl]-sn-glycero-3-phosphocholine				(9Z)-9-Octadecenamide
Com_387_pos	1409.861852	2.341733587	0.451057431	5.191652829	2.08E-07	7.14E-07	3-hydroxybutyrylcarnitine							1-tetradecyl-sn-glycero-3-phosphocholine				1-(3,5-Dihydroxyphenyl)-2-heptadecanone
Com_8751_pos	112100.9123	2.135930589	0.460067107	4.642650077	3.44E-06	9.95E-06	PC (17:1/18:2)							3-(Icosanoyloxy)-4-(trimethylammonio)butanoate				10-(Heptadecanoyloxy)octadecanoic acid
Com_10087_pos	35147.57086	2.01286387	0.164643619	12.22558079	2.27E-34	8.26E-33	PE (18:2/18:2)							3-hydroxybutyrylcarnitine				11-Oxotritriacontanoic acid
Com_10960_pos	2330.692195	1.976512404	0.12401324	15.93791436	3.46E-57	3.77E-55	SM (d14:0/19:0)							3-hydroxyoctadecanoylcarnitine				13,14-Dihydroretinol
Com_13233_pos	3469.808272	1.934768304	0.09575489	20.20542551	8.77E-91	2.23E-88	PC (20:4e/12:0)							5-propylideneisolongifolane				1-heptadecanoyl-2-stearoyl-sn-glycero-3-phosphate
Com_2465_pos	1162.250014	1.92330184	0.439911764	4.372017292	1.23E-05	3.23E-05	PC (4:0/16:2)							ACar 18:0				1-O-(1Z-Tetradecenyl)-2-(9Z-octadecenoyl)-sn-glycerol
Com_452_pos	859.3670398	1.89393627	0.29264628	6.471759246	9.69E-11	5.56E-10	3-(Icosanoyloxy)-4-(trimethylammonio)butanoate							beta-Viscol				1-Palmitoyl-2-oleoyl-sn-glycerol
Com_7664_pos	14558.83532	1.864175074	0.163793184	11.38127378	5.18E-30	1.47E-28	PC (14:0e/16:2)							C16 1-Deoxyceramide (m18:1/16:0)				1-stearoyl-2-(4Z,7Z,10Z,13Z,16Z,19Z)-docosahexaenoyl-sn-glycerol
Com_13391_pos	2737.774921	1.793106286	0.296235891	6.052967724	1.42E-09	7.15E-09	LPC 22:4							DG(18:1(9Z)/20:4(5Z,8Z,11Z,14Z)/0:0)[iso2]				1-Stearoyl-2-palmitoyl-sn-glycerol
Com_7361_pos	15161.68193	1.755445564	0.160327872	10.9490979	6.71E-28	1.71E-26	LPC 22:5							Linoleamide				25-Hydroxy-14,16-hentriacontanedione
Com_10008_pos	25633.43538	1.71652373	0.209266201	8.20258465	2.35E-16	2.43E-15	PC (20:4/20:4)							LPC 20:4				2-Oxohenicosanoic acid
Com_486_pos	2278.488053	1.656950197	0.481872979	3.43856217	0.000584812	0.001154513	(9Z)-3-hydroxyoctadecenoylcarnitine							LPC 22:4				5-POHSA
Com_9035_pos	534064.2068	1.656537724	0.147697381	11.21575555	3.41E-29	8.99E-28	PC (16:0/22:6)							LPC 22:5				9-OAHSA
Com_470_pos	7277.36031	1.650840371	0.177710769	9.28947849	1.55E-20	2.32E-19	PC (18:4e/4:0)							LPC 22:6				Antheraxanthin
Com_8042_pos	2233.766874	1.624905542	0.573601255	2.832813784	0.004614026	0.007730517	PC (20:3e/26:0)							LysoPC(P-18:0)				BRASSIDIC ACID
Com_9016_pos	403924.6917	1.621782177	0.179800869	9.019879506	1.88E-19	2.66E-18	PC (18:1/22:6)							MFCD00270917				C19 Ceramide (d18:1/19:0)
Com_12643_pos	4281.246623	1.618813803	0.267234069	6.057662525	1.38E-09	6.99E-09	PC (18:4e/19:2)							N-Stearoyl-L-tyrosine				Ceramide (d18:1/12:0)
Com_2114_pos	1765.896602	1.603755265	0.14215398	11.28181753	1.61E-29	4.40E-28	PC (20:3/22:6)							O-oleoylcarnitine				Ceramide (d18:1/22:0)
Com_9389_pos	23146.87197	1.587165737	0.148870817	10.66136244	1.54E-26	3.57E-25	PC (14:0e/20:3)							PAF C-18				CERAMIDE 3
Com_312_pos	11628.02405	1.584217349	0.382017279	4.146978257	3.37E-05	8.15E-05	PC (2:0/18:1)							PC (14:0e/10:0)				CERAMIDE AP
Com_8895_pos	87490.56728	1.584210135	0.150159873	10.55015636	5.07E-26	1.14E-24	LPC 20:4							PC (14:0e/11:0)				Cer-NDS (d18:0/18:0)
Com_411_pos	2686.906768	1.577886508	0.27115232	5.819188674	5.91E-09	2.66E-08	ACar 18:0							PC (14:0e/12:0)				Cer-NDS (d18:0/22:0)
Com_2461_pos	1809.395913	1.576354746	0.24989748	6.308005764	2.83E-10	1.56E-09	PC (18:0e/2:0)							PC (14:0e/14:0)				Cer-NDS (d18:0/23:0)
Com_443_pos	15579.90612	1.565339063	0.106715854	14.66828966	1.03E-48	7.15E-47	PC (14:0e/12:0)							PC (14:0e/16:2)				Cer-NDS (d18:0/24:0)
Com_13103_pos	3007.120275	1.565303123	0.275711686	5.67731874	1.37E-08	5.68E-08	PC (20:4/22:6)							PC (14:0e/18:3)				Cer-NDS (d18:0/25:0)
Com_477_pos	17397.72216	1.553475972	0.190236305	8.166033165	3.19E-16	3.20E-15	LPC 22:6							PC (14:0e/2:0)				Cer-NS (d18:1/16:0)
Com_2400_pos	1275.531904	1.49900588	0.173180267	8.655754515	4.90E-18	6.03E-17	PC (16:1e/18:3)							PC (14:0e/20:3)				Cer-NS (d18:1/17:0)
Com_508_pos	2184.959693	1.473613521	0.425407627	3.464003528	0.0005322	0.00106162	(3R)-3-[(2-Hydroxyhexadecanoyl)oxy]-4-(trimethylammonio)butanoate							PC (14:0e/22:3)				Cer-NS (d18:1/20:0)
Com_10493_pos	1768.15192	1.47218106	0.229988902	6.40109609	1.54E-10	8.70E-10	PC (20:4/20:5)							PC (14:1e/18:5)				Cer-NS (d18:1/22:0)
Com_349_pos	110888.1782	1.461045438	0.106753415	13.68617046	1.23E-42	7.22E-41	5-propylideneisolongifolane							PC (15:0/20:4)				Cer-NS (d18:1/24:0)
Com_378_pos	3527.510748	1.403938356	0.142446903	9.855871415	6.47E-23	1.18E-21	PC (14:0e/18:3)							PC (16:0/22:6)				Cer-NS (d18:1/34:2)
Com_11736_pos	1920.003631	1.397986703	0.2142803	6.524102775	6.84E-11	4.05E-10	PC (18:2e/26:4)							PC (16:0e/22:4)				Cer-NS (d18:1/40:2)
Com_576_pos	11719.36721	1.396765038	0.105146701	13.28396447	2.87E-40	1.46E-38	Linoleamide							PC (16:0e/22:6)				CL (16:0-18:2-16:0-18:2)
Com_14_pos	33057.74985	1.379076534	0.08657324	15.92959362	3.95E-57	3.77E-55	1-tetradecanoyl-2-[(9Z)-octadecenoyl]-sn-glycero-3-phosphocholine							PC (16:1e/14:0)				CL (16:1-18:0-18:0-18:1)
Com_10330_pos	2337.985243	1.375667867	0.174507115	7.883162075	3.19E-15	2.94E-14	PC (14:0e/10:0)							PC (16:1e/17:1)				Cromide BEM
Com_5660_pos	418.4066263	1.366673395	0.186172429	7.340901152	2.12E-13	1.72E-12	PC (14:1e/18:5)							PC (16:1e/18:3)				DAG (14:0/16:0)
Com_8890_pos	95343.26825	1.362597007	0.230903529	5.901152801	3.61E-09	1.71E-08	PC (18:1e/22:6)							PC (16:2e/15:0)				DAG (16:0/16:0)
Com_46_pos	1343.105225	1.348697121	0.144560532	9.329635876	1.06E-20	1.62E-19	(e)-14-methyl-8-hexadecenal							PC (16:2e/18:3)				DAG (16:0/17:1)
Com_294_pos	2614.106227	1.347217606	0.15745589	8.55615887	1.17E-17	1.39E-16	PAF C-18							PC (16:2e/2:0)				DAG (16:0/22:0)
Com_381_pos	284337.3288	1.33985806	0.23538512	5.692195245	1.25E-08	5.24E-08	PC (16:2e/2:0)							PC (16:2e/24:2)				DAG (16:0/24:0)
Com_8973_pos	696981.6106	1.331080273	0.431880049	3.082060116	0.002055733	0.003635602	PC (16:0e/22:6)							PC (16:2e/4:0)				DAG (16:0/26:0)
Com_142_pos	14393.85694	1.327295603	0.097860869	13.56308826	6.63E-42	3.62E-40	(9E,12E,15E)-9,12,15-Octadecatrienal							PC (17:1/18:2)				DAG (16:0/26:1)
Com_8602_pos	96564.15944	1.307743582	0.090918486	14.38369291	6.55E-47	4.17E-45	PC (18:0e/22:6)							PC (18:0e/2:0)				DG(18:2(9Z,12Z)/18:3(9Z,12Z,15Z)/0:0)
Com_10992_pos	1845.726803	1.303505646	0.152479057	8.548752045	1.24E-17	1.46E-16	PC (22:5e/14:1)							PC (18:0e/22:6)				Diosgenin
Com_7515_pos	16798.0925	1.298808718	0.101613694	12.78182756	2.07E-37	7.91E-36	PC (18:0e/9:0)							PC (18:0e/9:0)				Koiganal II
Com_4762_pos	284.5286717	1.289590797	0.219188706	5.883472832	4.02E-09	1.86E-08	PC (18:2/20:5)							PC (18:1/22:6)				Lignoceroyl Ethanolamide
Com_9140_pos	2135045.523	1.279540013	0.08537519	14.98725824	8.90E-51	6.80E-49	SM (d20:0/14:0)							PC (18:1e/22:6)				METHYL OLEATE
Com_9112_pos	1152509.844	1.274951662	0.357042237	3.570870698	0.000355797	0.00072744	PC (14:0e/22:3)							PC (18:1e/4:0)				MFCD00042874
Com_10244_pos	5644.357146	1.267422937	0.160391686	7.902048836	2.74E-15	2.56E-14	PC (16:2e/24:2)							PC (18:2/18:3)				N-(11Z,14Z)-eicosadienoylethanolamine
Com_518_pos	12501.55712	1.2616504	0.144134025	8.753314156	2.07E-18	2.64E-17	PC (18:5e/2:0)							PC (18:2/20:5)				N-[(2S,3R)-3-Hydroxy-2-octadecanyl]hexadecanamide
Com_12391_pos	5304.660013	1.232917764	0.174500275	7.065420169	1.60E-12	1.18E-11	PC (19:2/18:5)							PC (18:2e/26:4)				N-[(2S,3R)-3-Hydroxy-2-octadecanyl]octadecanamide
Com_139_pos	155457.0904	1.229226348	0.106245272	11.56970401	5.87E-31	1.79E-29	PC (16:2e/15:0)							PC (18:3e/4:0)				N-[(2S,3R,4E)-3-Hydroxy-4-octadecen-2-yl]octadecanamide
Com_39_pos	4658.720769	1.226128294	0.370042367	3.313480845	0.000921424	0.001768764	PC (19:2/18:4)							PC (18:4e/19:2)				N-[(2S,3R,4E,6E)-1,3-Dihydroxy-4,6-tetradecadien-2-yl]icosanamide
Com_3378_pos	2046.117767	1.220387277	0.12911053	9.452267568	3.32E-21	5.39E-20	PC (20:3/20:4)							PC (18:4e/4:0)				Nervonic acid
Com_102_pos	2329.336976	1.219637699	0.212279402	5.745435915	9.17E-09	4.00E-08	persin							PC (18:5e/2:0)				PC (16:0/15:1)
Com_342_pos	465068.7911	1.212088914	0.117769087	10.2920804	7.65E-25	1.54E-23	PC (14:0e/14:0)							PC (19:2/18:4)				PC (17:2/18:5)
Com_430_pos	1872.980021	1.209050156	0.124946248	9.676562305	3.79E-22	6.59E-21	PC (14:0e/11:0)							PC (19:2/18:5)				PC (17:2/22:6)
Com_10046_pos	31913.62248	1.192804774	0.137285888	8.688473309	3.67E-18	4.60E-17	PC (15:0/20:4)							PC (2:0/18:1)				PC (18:5/20:5)
Com_9907_pos	41752.57651	1.192432977	0.210451656	5.666066033	1.46E-08	6.03E-08	PC (16:1e/17:1)							PC (20:1/22:5)				PC (18:5e/18:5)
Com_571_pos	262.0613794	1.185313316	0.200661009	5.907043549	3.48E-09	1.66E-08	1-tetradecyl-sn-glycero-3-phosphocholine							PC (20:2/22:6)				PC (20:3e/16:4)
Com_12577_pos	4787.10721	1.174440486	0.199082418	5.899267751	3.65E-09	1.71E-08	SM (d19:0/15:1)							PC (20:3/20:4)				PC (20:5e/18:5)
Com_8966_pos	614622.7089	1.171961915	0.176714168	6.631963509	3.31E-11	2.04E-10	PC (16:0e/22:4)							PC (20:3/22:6)				PC (21:2/22:6)
Com_104_pos	104240.5202	1.170844719	0.101360023	11.55134624	7.27E-31	2.14E-29	1,2-Dilinoleoyl-sn-glycerol							PC (20:3e/26:0)				PC (22:4e/22:6)
Com_496_pos	10728.64308	1.169303077	0.088708475	13.18141334	1.12E-39	5.05E-38	C16 1-Deoxyceramide (m18:1/16:0)							PC (20:4/20:4)				PC (22:5e/22:6)
Com_9933_pos	52083.01268	1.165882488	0.161797995	7.205790685	5.77E-13	4.49E-12	SM (d30:3/12:1)							PC (20:4/20:5)				PC (22:6e/13:0)
Com_12310_pos	5586.705071	1.140897189	0.314525061	3.627364966	0.000286328	0.000599329	PC (20:1/22:5)							PC (20:4/22:6)				PC (22:6e/17:2)
Com_103_pos	151109.8341	1.132402376	0.087472168	12.94585934	2.48E-38	9.97E-37	DG(18:1(9Z)/20:4(5Z,8Z,11Z,14Z)/0:0)[iso2]							PC (20:4e/12:0)				PC (22:6e/21:2)
Com_321_pos	512.5217466	1.128040971	0.186664299	6.043153283	1.51E-09	7.55E-09	N-Stearoyl-L-tyrosine							PC (20:5e/16:1)				PE (14:0/18:0)
Com_11989_pos	5234.734521	1.110221342	0.135487637	8.194263102	2.52E-16	2.57E-15	PC (21:2/20:4)							PC (21:2/20:4)				PE (14:0e/18:0)
Com_356_pos	3148.672286	1.106680199	0.221001181	5.007575947	5.51E-07	1.82E-06	PC (18:1e/4:0)							PC (22:5e/13:0)				PE (14:0e/20:0)
Com_196_pos	164791.58	1.104849362	0.169979226	6.499908192	8.04E-11	4.69E-10	LysoPC(P-18:0)							PC (22:5e/14:1)				PE (18:1/18:3)
Com_869_pos	1756.141769	1.09726383	0.120543783	9.102616521	8.82E-20	1.30E-18	PC (18:2/18:3)							PC (4:0/16:2)				PE (18:1/18:4)
Com_7346_pos	18170.8357	1.07267849	0.238789346	4.492153901	7.05E-06	1.95E-05	PC (16:2e/4:0)							PC (9:0/9:0)				PE (18:1/20:3)
Com_8943_pos	227422.6266	1.064002828	0.308717079	3.446530499	0.000567834	0.0011239	PC (16:1e/14:0)							PE (18:2/18:2)				PE (18:2/18:3)
Com_157_pos	256943.0686	1.05567085	0.141820716	7.443699903	9.79E-14	8.22E-13	PC (14:0e/2:0)							persin				PE (20:2/20:3)
Com_105_pos	1266539.995	1.05076911	0.087618514	11.99254662	3.89E-33	1.24E-31	1-Stearoyl-2-arachidonoyl-sn-glycerol							SM (d14:0/19:0)				PE (20:3/20:4)
Com_7076_pos	9785.540679	1.049202259	0.170795246	6.143041345	8.10E-10	4.18E-09	SM (d16:0/16:0)							SM (d15:1/19:0)				PE (22:1/24:4)
Com_415_pos	5742.007286	1.039087816	0.298704936	3.478642942	0.00050396	0.001010565	MFCD00270917							SM (d16:0/16:0)				phenolic phthiocerol
Com_2041_pos	2985.308359	1.028768991	0.156031804	6.593328826	4.30E-11	2.63E-10	PC (16:2e/18:3)							SM (d19:0/15:1)				Phytosphingosine
Com_2388_pos	1528.088079	1.024949931	0.152490097	6.721419614	1.80E-11	1.17E-10	PC (18:3e/4:0)							SM (d20:0/14:0)				SM (d15:3/20:2)
Com_10019_pos	32876.7643	1.005288645	0.137052558	7.33505931	2.22E-13	1.78E-12	PC (20:5e/16:1)							SM (d30:3/12:1)				SM (d22:0/22:1)
Com_503_pos	6612.546208	-1.003178516	0.193096713	-5.195212804	2.04E-07	7.04E-07	Phytosphingosine											SM (d26:1/19:0)
Com_447_pos	39783.9516	-1.037984278	0.261700949	-3.966299257	7.30E-05	0.00017003	(5Z,7E)-9,10-Secocholesta-5,7,10-triene											spisulosine
Com_11586_pos	3596.532321	-1.0457967	0.363988321	-2.873160047	0.004063882	0.00688427	SM (d22:0/22:1)											STEARDA
Com_493_pos	2451.184098	-1.04914814	0.24847595	-4.22233274	2.42E-05	6.08E-05	(5Z,9Z)-2-Methoxy-5,9-hexacosadienoic acid											TAG (12:0-14:0-16:0)
Com_340_pos	2838.881145	-1.050453607	0.224626432	-4.676447023	2.92E-06	8.58E-06	Ceramide (d18:1/22:0)											TAG (14:0-14:0-16:0)
Com_11448_pos	4665.219907	-1.061151775	0.375551624	-2.825581645	0.004719486	0.007889906	PC (20:3e/16:4)											TAG (14:0-15:0-16:0)
Com_10453_pos	4015.699091	-1.063959199	0.183508339	-5.797879291	6.72E-09	3.00E-08	PC (22:5e/22:6)											TAG (14:0-16:0-16:0)
Com_6332_pos	587.1076492	-1.071784195	0.166019401	-6.455776788	1.08E-10	6.14E-10	PC (22:6e/21:2)											TAG (14:0-16:0-17:0)
Com_587_pos	3665.003221	-1.084285473	0.227240161	-4.771539799	1.83E-06	5.54E-06	N-[(2S,3R,4E)-3-Hydroxy-4-octadecen-2-yl]octadecanamide											TAG (14:0-16:0-18:0)
Com_311_pos	2211.240551	-1.085020424	0.191856922	-5.6553624	1.56E-08	6.39E-08	(2R)-1-(Octadecyloxy)-3-(phosphonooxy)-2-propanyl pentadecanoate											TAG (14:0-16:0-18:1)
Com_3163_pos	1663.591803	-1.092415183	0.283840151	-3.848698565	0.000118747	0.000265271	Cer-NDS (d18:0/25:0)											TAG (14:0-16:1-18:1)
Com_78_pos	1921083.521	-1.096676118	0.210577103	-5.207955189	1.91E-07	6.60E-07	1-Palmitoyl-2-oleoyl-sn-glycerol											TAG (14:0-18:1-18:1)
Com_185_pos	11003.72292	-1.099830017	0.090087708	-12.20843598	2.80E-34	9.73E-33	10-(Heptadecanoyloxy)octadecanoic acid											TAG (15:0-16:0-16:0)
Com_377_pos	1699.123506	-1.108361116	0.298831928	-3.708978231	0.000208097	0.000449114	CERAMIDE AP											TAG (15:0-16:0-18:1)
Com_12336_pos	9791.760728	-1.109263511	0.271734006	-4.082166709	4.46E-05	0.000106193	PC (22:6e/17:2)											TAG (16:0-16:0-17:0)
Com_7129_pos	21611.91961	-1.109492845	0.268973434	-4.124916092	3.71E-05	8.91E-05	CL (16:0-18:2-16:0-18:2)											TAG (16:0-16:0-17:1)
Com_2221_pos	1674.516147	-1.115938631	0.487129776	-2.29084463	0.021972401	0.032036097	SM (d26:1/19:0)											TAG (16:0-16:0-18:0)
Com_210_pos	3880.942634	-1.125258444	0.22104633	-5.090599982	3.57E-07	1.20E-06	1-(3,5-Dihydroxyphenyl)-2-heptadecanone											TAG (16:0-16:1-18:1)
Com_55_pos	11930.1215	-1.126582451	0.124015	-9.084243477	1.04E-19	1.51E-18	Koiganal II											TAG (16:0-17:0-18:0)
Com_337_pos	3098.862271	-1.128160093	0.206536045	-5.462291554	4.70E-08	1.78E-07	C19 Ceramide (d18:1/19:0)											TAG (16:0-17:0-18:1)
Com_10155_pos	63934.48088	-1.132598865	0.148426249	-7.630718116	2.33E-14	2.10E-13	PE (14:0/18:0)											TAG (16:0-17:1-18:1)
Com_10261_pos	4004.128875	-1.151436606	0.192112744	-5.993546183	2.05E-09	9.99E-09	PE (22:1/24:4)											TAG (16:0-18:0-18:1)
Com_8539_pos	16462.60572	-1.154584798	0.250628488	-4.606758025	4.09E-06	1.17E-05	CL (16:1-18:0-18:0-18:1)											TAG (16:0-18:0-18:2)
Com_8087_pos	13528.71977	-1.154899578	0.143457373	-8.050472095	8.25E-16	7.98E-15	SM (d15:3/20:2)											TAG (16:0-18:0-19:0)
Com_13093_pos	7967.816852	-1.15601852	0.176301436	-6.557056745	5.49E-11	3.30E-10	DAG (14:0/16:0)											TAG (16:0-18:0-19:1)
Com_9864_pos	86488.6742	-1.15647947	0.214979459	-5.379488227	7.47E-08	2.76E-07	PE (20:3/20:4)											TAG (16:0-18:0-20:0)
Com_4961_pos	1173.952304	-1.170671263	0.189241819	-6.18611291	6.17E-10	3.27E-09	PC (22:4e/22:6)											TAG (16:0-18:0-20:1)
Com_229_pos	146754.0436	-1.194734036	0.307771215	-3.881890109	0.000103648	0.000235675	2-Oxohenicosanoic acid											TAG (16:0-18:0-21:1)
Com_13094_pos	5247.168403	-1.208942849	0.346258658	-3.491444386	0.000480416	0.00096589	DAG (16:0/22:0)											TAG (16:0-18:0-22:0)
Com_444_pos	59610.20227	-1.212504507	0.212265733	-5.712200876	1.12E-08	4.73E-08	Cer-NS (d18:1/17:0)											TAG (16:0-18:0-22:1)
Com_7381_pos	25706.88796	-1.220026742	0.303916461	-4.014349003	5.96E-05	0.0001397	Cer-NDS (d18:0/22:0)											TAG (16:0-18:1-18:1)
Com_67_pos	807.2477413	-1.239071969	0.165491379	-7.487229693	7.03E-14	6.04E-13	Antheraxanthin											TAG (16:0-18:1-19:1)
Com_60_pos	3495.644434	-1.243640581	0.259635551	-4.789947205	1.67E-06	5.10E-06	13,14-Dihydroretinol											TAG (16:0-18:1-22:1)
Com_546_pos	61868.48752	-1.246706018	0.300138842	-4.153764338	3.27E-05	7.98E-05	N-(11Z,14Z)-eicosadienoylethanolamine											TAG (16:0-20:1-21:1)
Com_96_pos	38868.10369	-1.257825647	0.268134396	-4.691026833	2.72E-06	8.02E-06	1-stearoyl-2-(4Z,7Z,10Z,13Z,16Z,19Z)-docosahexaenoyl-sn-glycerol											TAG (16:1-18:1-18:1)
Com_8_pos	505.6585776	-1.267152928	0.221874365	-5.711128141	1.12E-08	4.74E-08	(22R,23R,24S)-22,23-Dihydroxyergost-4-en-3-one											TAG (16:1-18:1-20:1)
Com_8265_pos	9055.676952	-1.269661773	0.346520001	-3.664036046	0.000248272	0.000525428	DAG (16:0/26:1)											TAG (17:0-18:0-18:0)
Com_2645_pos	2768.22701	-1.27660977	0.305513175	-4.178575183	2.93E-05	7.25E-05	Cer-NDS (d18:0/23:0)											TAG (17:1-18:1-18:1)
Com_591_pos	5399.892894	-1.279672139	0.239314535	-5.347239521	8.93E-08	3.23E-07	STEARDA											TAG (18:0-18:0-18:1)
Com_9374_pos	88818.68841	-1.282840816	0.155938497	-8.226581911	1.93E-16	2.07E-15	PE (20:2/20:3)											TAG (18:0-18:1-18:1)
Com_9274_pos	780364.2298	-1.285197639	0.14508131	-8.858464552	8.11E-19	1.09E-17	PE (18:1/20:3)											TAG (18:0-18:1-18:2)
Com_441_pos	406521.6909	-1.294020019	0.184538967	-7.012177642	2.35E-12	1.66E-11	(9Z)-9-Octadecenamide											TAG (18:0-18:1-20:1)
Com_13_pos	1195.715787	-1.296849456	0.220724498	-5.875421487	4.22E-09	1.94E-08	Diosgenin											TAG (18:0-18:1-21:1)
Com_9707_pos	77081.9059	-1.301075422	0.210812162	-6.171728479	6.75E-10	3.53E-09	PE (18:2/18:3)											TAG (18:0-18:1-22:1)
Com_9835_pos	65135.54441	-1.317607916	0.290369303	-4.537697002	5.69E-06	1.58E-05	DAG (16:0/17:1)											TAG (18:1-18:1-18:1)
Com_586_pos	1347.567633	-1.357447251	0.231204954	-5.871185829	4.33E-09	1.97E-08	N-[(2S,3R)-3-Hydroxy-2-octadecanyl]hexadecanamide											TAG (18:1-18:1-20:1)
Com_609_pos	18543.34063	-1.382008944	0.203780116	-6.781863577	1.19E-11	7.75E-11	spisulosine											TAG (18:1-18:1-22:1)
Com_3320_pos	1212.751044	-1.402567351	0.611012867	-2.295479238	0.021705675	0.031707716	TAG (16:0-18:0-18:1)											TAG (18:1-20:1-22:0)
Com_254_pos	2150.186748	-1.403182975	0.244945775	-5.728545337	1.01E-08	4.37E-08	CERAMIDE 3											TAG (18:1-20:1-22:2)
Com_434_pos	17370.86858	-1.419338082	0.258567591	-5.48923428	4.04E-08	1.56E-07	Cer-NDS (d18:0/18:0)											TAG (18:1-22:1-22:1)
Com_84_pos	320.6823264	-1.426274436	0.398575214	-3.578432342	0.000345661	0.00071182	1-heptadecanoyl-2-stearoyl-sn-glycero-3-phosphate											Tricosanoyl Ethanolamide
Com_8657_pos	286881.2114	-1.450776261	0.209770556	-6.916014767	4.65E-12	3.09E-11	PE (18:1/18:3)
Com_9125_pos	1360530.589	-1.466121327	0.296224575	-4.949357515	7.45E-07	2.41E-06	Cer-NS (d18:1/24:0)
Com_10009_pos	52327.33825	-1.469458971	0.267940518	-5.484273083	4.15E-08	1.59E-07	Cer-NS (d18:1/20:0)
Com_9874_pos	113527.0641	-1.491727695	0.198467962	-7.516214115	5.64E-14	4.90E-13	PC (22:6e/13:0)
Com_9666_pos	31120.19096	-1.50570645	0.292299275	-5.151249353	2.59E-07	8.75E-07	PE (14:0e/20:0)
Com_9745_pos	53501.72805	-1.508393943	0.177852654	-8.481143838	2.23E-17	2.58E-16	PE (18:1/18:4)
Com_7918_pos	15158.69033	-1.513047221	0.20850103	-7.256785344	3.96E-13	3.15E-12	PC (17:2/22:6)
Com_130_pos	848459.7935	-1.520997845	0.252482257	-6.024177153	1.70E-09	8.32E-09	1-Stearoyl-2-palmitoyl-sn-glycerol
Com_8957_pos	365059.1264	-1.547167164	0.161097778	-9.603901301	7.70E-22	1.31E-20	PC (16:0/15:1)
Com_6564_pos	2605.748525	-1.578304813	0.506703093	-3.114851349	0.001840376	0.003292851	PC (21:2/22:6)
Com_373_pos	736.8277243	-1.592128974	0.181154218	-8.788804302	1.51E-18	1.96E-17	Ceramide (d18:1/12:0)
Com_333_pos	2864784.773	-1.59458406	0.20041027	-7.956598521	1.77E-15	1.67E-14	Cer-NS (d18:1/16:0)
Com_166_pos	41074.43054	-1.595291023	0.229073155	-6.964111627	3.30E-12	2.27E-11	PE (14:0e/18:0)
Com_605_pos	97410.25309	-1.595870663	0.192903561	-8.272893732	1.31E-16	1.45E-15	DAG (16:0/16:0)
Com_8228_pos	9878.637251	-1.596024543	0.384789138	-4.147790006	3.36E-05	8.14E-05	DAG (16:0/24:0)
Com_9351_pos	441171.729	-1.612919364	0.302183029	-5.337557741	9.42E-08	3.36E-07	Cer-NS (d18:1/22:0)
Com_10727_pos	2723.377385	-1.643532231	0.27905478	-5.889640136	3.87E-09	1.80E-08	TAG (14:0-16:1-18:1)
Com_8904_pos	107154.0712	-1.753861429	0.339821529	-5.161125115	2.45E-07	8.34E-07	Cer-NDS (d18:0/24:0)
Com_7457_pos	42846.19168	-1.765769033	0.459689844	-3.841218286	0.000122425	0.00027111	PC (20:5e/18:5)
Com_2108_pos	2807.516418	-1.770618763	0.643117796	-2.753179547	0.005901952	0.009655442	TAG (16:0-18:0-19:0)
Com_245_pos	21607.56087	-1.831607938	0.248432975	-7.372644233	1.67E-13	1.39E-12	N-[(2S,3R,4E,6E)-1,3-Dihydroxy-4,6-tetradecadien-2-yl]icosanamide
Com_173_pos	1105279.459	-1.917580238	0.191463598	-10.01537762	1.30E-23	2.49E-22	MFCD00042874
Com_11585_pos	4635.170484	-1.960797055	0.541400932	-3.621709786	0.000292662	0.000610913	TAG (16:1-18:1-18:1)
Com_12473_pos	16889.15197	-1.966985533	0.554960176	-3.544372404	0.000393549	0.000799658	TAG (18:0-18:1-18:2)
Com_11943_pos	4656.710993	-2.00612613	0.432166285	-4.642023688	3.45E-06	9.95E-06	DAG (16:0/26:0)
Com_13265_pos	3838.36835	-2.018560142	0.359774536	-5.610625383	2.02E-08	8.02E-08	Cer-NS (d18:1/34:2)
Com_12945_pos	7760.791256	-2.025224945	0.187988833	-10.77311302	4.61E-27	1.10E-25	PC (18:5/20:5)
Com_8529_pos	6353.07678	-2.040661166	0.814586171	-2.50515076	0.012239921	0.01877771	TAG (16:0-18:0-22:0)
Com_8803_pos	43592.64773	-2.047243046	0.956053995	-2.141346678	0.032246092	0.046048624	TAG (16:0-18:0-20:0)
Com_12463_pos	2016.395742	-2.082894638	0.559513886	-3.722686232	0.000197114	0.000427828	TAG (17:1-18:1-18:1)
Com_12189_pos	19131.10062	-2.139402019	0.255027519	-8.38890653	4.91E-17	5.51E-16	PC (18:5e/18:5)
Com_11245_pos	1758.719975	-2.144511768	0.374809981	-5.721597288	1.06E-08	4.53E-08	Cer-NS (d18:1/40:2)
Com_8753_pos	34824.1309	-2.148124086	0.707947555	-3.034298331	0.002410959	0.00421504	TAG (16:1-18:1-20:1)
Com_54_pos	684.9157113	-2.241530047	0.341206101	-6.569431326	5.05E-11	3.06E-10	Nervonic acid
Com_37_pos	799.3213163	-2.248242997	0.298106098	-7.541754461	4.64E-14	4.07E-13	BRASSIDIC ACID
Com_9328_pos	217738.6899	-2.291628085	0.850203841	-2.695386654	0.007030699	0.011296622	TAG (16:0-16:0-18:0)
Com_7901_pos	6270.801049	-2.299130863	0.346214062	-6.640778392	3.12E-11	1.94E-10	TAG (15:0-16:0-18:1)
Com_555_pos	13503.68558	-2.329867933	0.330474397	-7.050070918	1.79E-12	1.30E-11	(2S,3R,4S)-2-(Hydroxymethyl)-4-(12-methyloctadecyl)-3-azetidinol
Com_7114_pos	6223.146131	-2.351970207	0.438875354	-5.359084729	8.36E-08	3.07E-07	TAG (16:0-17:1-18:1)
Com_4_pos	9994.675925	-2.354390616	0.806727392	-2.918446355	0.003517804	0.006039556	TAG (18:1-18:1-18:1)
Com_11467_pos	2179.309893	-2.470269239	0.368356603	-6.706189652	2.00E-11	1.27E-10	TAG (14:0-15:0-16:0)
Com_8688_pos	48932.88718	-2.495172382	0.860635281	-2.899221583	0.003740904	0.006365369	TAG (18:0-18:1-18:1)
Com_8934_pos	50867.89291	-2.5011657	0.929730939	-2.690203794	0.00714084	0.01143732	TAG (16:0-17:0-18:0)
Com_114_pos	28652.21755	-2.518200072	0.330786755	-7.612759676	2.68E-14	2.38E-13	DG(18:2(9Z,12Z)/18:3(9Z,12Z,15Z)/0:0)
Com_24_pos	5945.82478	-2.518413406	0.876917484	-2.871893253	0.004080208	0.006896634	METHYL OLEATE
Com_519_pos	2532.025781	-2.520798703	0.479637376	-5.255634422	1.48E-07	5.17E-07	(3R)-3,4-Nonadiene-6,8-diyn-1-ol
Com_75_pos	19031.24209	-2.533238552	0.83142133	-3.046877028	0.002312323	0.004070541	9-OAHSA
Com_1260_pos	599.3404879	-2.567746282	0.620687216	-4.136940825	3.52E-05	8.48E-05	TAG (16:0-20:1-21:1)
Com_507_pos	439.1567914	-2.595667523	0.438958279	-5.913244255	3.35E-09	1.61E-08	N-[(2S,3R)-3-Hydroxy-2-octadecanyl]octadecanamide
Com_9970_pos	36624.91224	-2.628858161	0.851088661	-3.088818217	0.002009544	0.003570445	TAG (17:0-18:0-18:0)
Com_543_pos	1810.762151	-2.638648454	0.381441728	-6.917566322	4.59E-12	3.08E-11	Lignoceroyl Ethanolamide
Com_511_pos	25165.88846	-2.644518065	0.73967194	-3.575258059	0.000349883	0.000718576	phenolic phthiocerol
Com_9024_pos	298986.2427	-2.655971631	0.710879644	-3.736176236	0.00018684	0.000406683	TAG (18:0-18:0-18:1)
Com_549_pos	14033.8462	-2.71437947	0.383474655	-7.078380363	1.46E-12	1.08E-11	Tricosanoyl Ethanolamide
Com_11722_pos	1344.285389	-2.730477721	0.612774581	-4.455925241	8.35E-06	2.29E-05	TAG (16:0-18:0-21:1)
Com_43_pos	12724.73606	-2.736708048	0.474743056	-5.764608906	8.18E-09	3.61E-08	5-POHSA
Com_8827_pos	36936.94356	-2.737387658	0.827463824	-3.308165962	0.000939091	0.00179816	TAG (16:0-18:0-19:1)
Com_9516_pos	20872.15186	-2.764801595	0.447553693	-6.177586367	6.51E-10	3.43E-09	TAG (14:0-16:0-17:0)
Com_10159_pos	41024.13751	-2.767300236	0.528312445	-5.237999334	1.62E-07	5.64E-07	TAG (16:0-18:0-18:2)
Com_10844_pos	2090.390762	-2.775836713	0.52297889	-5.307741415	1.11E-07	3.94E-07	TAG (18:0-18:1-21:1)
Com_8463_pos	10794.85263	-2.798781123	0.570812419	-4.903153869	9.43E-07	3.01E-06	TAG (16:0-18:1-19:1)
Com_7439_pos	129741.0024	-2.799831298	0.959721089	-2.917338517	0.003530324	0.006047461	TAG (16:0-18:1-18:1)
Com_8286_pos	10700.95749	-2.814005287	0.493403644	-5.703251928	1.18E-08	4.93E-08	PC (17:2/18:5)
Com_569_pos	1611.574094	-2.849605865	0.387742224	-7.349227635	1.99E-13	1.64E-12	Cromide BEM
Com_7120_pos	8337.960545	-2.874573026	0.523718013	-5.48878014	4.05E-08	1.56E-07	TAG (15:0-16:0-16:0)
Com_8645_pos	45090.89751	-2.921863485	0.531192989	-5.500568621	3.79E-08	1.48E-07	TAG (14:0-18:1-18:1)
Com_9527_pos	34156.15037	-2.940694118	0.529918769	-5.549329988	2.87E-08	1.13E-07	TAG (16:0-16:1-18:1)
Com_9049_pos	346643.2461	-3.025142112	0.825403374	-3.665046942	0.000247293	0.000525428	TAG (16:0-18:0-20:1)
Com_12832_pos	952.1578394	-3.029213445	0.709175041	-4.271460882	1.94E-05	4.96E-05	TAG (18:1-18:1-22:1)
Com_12702_pos	1694.472223	-3.037355343	0.629365466	-4.82605975	1.39E-06	4.33E-06	TAG (16:0-16:0-17:1)
Com_8780_pos	49183.50039	-3.039324361	0.692031988	-4.391884209	1.12E-05	2.97E-05	TAG (16:0-17:0-18:1)
Com_8554_pos	72418.05158	-3.138550227	0.755866188	-4.152256413	3.29E-05	8.01E-05	TAG (16:0-16:0-17:0)
Com_190_pos	8480.787672	-3.161034375	0.816001989	-3.873807192	0.000107148	0.000241479	(+)-8'-hydroxyabscisic acid
Com_11469_pos	653.0805313	-3.205679624	0.66556634	-4.816468974	1.46E-06	4.52E-06	TAG (18:1-20:1-22:2)
Com_9318_pos	158902.7366	-3.211439822	0.965949738	-3.324644851	0.000885312	0.001711668	TAG (16:0-18:0-22:1)
Com_7366_pos	35948.47796	-3.223660842	0.518002488	-6.223253589	4.87E-10	2.60E-09	TAG (14:0-16:0-18:1)
Com_9942_pos	13083.72902	-3.242255365	1.027026041	-3.156935888	0.001594364	0.002907146	TAG (18:1-18:1-20:1)
Com_487_pos	4516.474075	-3.248216415	0.513145226	-6.330013906	2.45E-10	1.37E-09	25-Hydroxy-14,16-hentriacontanedione
Com_8791_pos	32542.00103	-3.326661867	0.731507373	-4.547680571	5.42E-06	1.52E-05	TAG (18:0-18:1-20:1)
Com_10531_pos	15771.14408	-3.350137185	0.69230549	-4.839102436	1.30E-06	4.07E-06	TAG (16:0-18:1-22:1)
Com_8646_pos	63050.53082	-3.436412925	0.688172634	-4.993533242	5.93E-07	1.94E-06	TAG (14:0-14:0-16:0)
Com_9960_pos	32797.25549	-3.440382272	0.752296443	-4.573173652	4.80E-06	1.36E-05	TAG (18:0-18:1-22:1)
Com_12564_pos	2138.638358	-3.507198358	0.795311695	-4.409841296	1.03E-05	2.78E-05	TAG (18:1-22:1-22:1)
Com_9074_pos	1507089.464	-3.534587993	0.910711782	-3.881126897	0.000103974	0.000235715	TAG (14:0-16:0-18:0)
Com_11592_pos	1759.966728	-3.559904233	0.432980065	-8.22186636	2.00E-16	2.10E-15	TAG (12:0-14:0-16:0)
Com_455_pos	1570.579332	-3.64274275	0.594448636	-6.127935248	8.90E-10	4.56E-09	11-Oxotritriacontanoic acid
Com_573_pos	122808.1018	-3.718543347	0.744026254	-4.997865768	5.80E-07	1.90E-06	1-O-(1Z-Tetradecenyl)-2-(9Z-octadecenoyl)-sn-glycerol
Com_9002_pos	403979.4285	-3.895231571	0.840423737	-4.634842399	3.57E-06	1.03E-05	TAG (14:0-16:0-16:0)
Com_7552_pos	7571.993436	-4.114862335	0.715585805	-5.750340922	8.91E-09	3.91E-08	TAG (18:1-20:1-22:0)
