# Supplementary material for: Regulation of Energy Metabolism and Lipid Metabolites by IMP3 in Cervical Cancer
Source: Curr Issues Mol Biol. 2025 Dec 4;47(12):1014. doi: 10.3390/cimb47121014 (PMC12731437; doi:10.3390/cimb47121014)
Supplement: Supplementary file 1 [file cimb-47-01014-s001.zip › Supplementary Table S2.csv]

	baseMean	log2FoldChange	lfcSE	stat	pvalue	padj	Name
Com_774_neg	140597.5271	-1.562321718	0.232157505	-6.729576623	1.70E-11	1.99E-10	PA (16:0/16:0)
Com_2956_neg	23358.24092	-1.294903485	0.267413358	-4.842329107	1.28E-06	7.75E-06	PE (16:0e/14:0)
Com_3928_neg	15044.87309	-1.242686572	0.227881392	-5.453216523	4.95E-08	4.00E-07	PE (18:1e/16:1)
Com_1170_neg	69160.48209	-1.22938595	0.349180554	-3.520774387	0.000430289	0.001588349	Cer-NS (d18:1/23:0)
Com_3871_neg	14970.8583	-1.143348366	0.180523126	-6.333528523	2.40E-10	2.47E-09	PA (16:0/18:0)
Com_609_neg	221458.9865	-1.13541119	0.212044634	-5.354585814	8.58E-08	6.49E-07	Cer-NS (d18:1/18:0)
Com_829_neg	145543.6453	-1.117835357	0.174459942	-6.407404164	1.48E-10	1.55E-09	PE (16:0e/16:0)
Com_1659_neg	49564.44851	-1.051038504	0.436232219	-2.409355521	0.015980722	0.037740337	PC (18:0/21:1)
Com_3376_neg	16187.71173	-1.04787339	0.282107817	-3.71444294	0.000203652	0.000811892	Cer-NP (t18:0/24:0)
Com_10252_neg	1803.457465	-1.027534839	0.309800925	-3.316758463	0.000910683	0.00314791	Cer-BDS (d14:0/26:0)
Com_1856_neg	47718.17488	-1.004006213	0.132310436	-7.588261685	3.24E-14	6.06E-13	PS (18:0/17:1)
Com_2169_neg	32734.78303	-1.002596039	0.153072702	-6.549802983	5.76E-11	6.38E-10	PS (16:0/16:1)
Com_3802_neg	6057.777066	1.008832386	0.265560444	3.798880484	0.000145351	0.000595342	CL (18:0-18:1-22:4-22:4)
Com_23_neg	4878450.372	1.018940465	0.045929602	22.18483122	4.81E-109	2.88E-106	PI (18:0/20:4)
Com_2124_neg	19761.42493	1.045884716	0.119766035	8.732732262	2.49E-18	7.08E-17	PC (18:1e/22:5)
Com_4283_neg	7282.738372	1.052787058	0.086715407	12.14071523	6.43E-34	4.80E-32	PE (14:0e/18:2)
Com_1471_neg	41198.77582	1.075282821	0.104393959	10.30023991	7.03E-25	2.80E-23	HexCer-NDS (d22:0/12:0)
Com_812_neg	85424.08929	1.075931984	0.147319276	7.303402589	2.81E-13	4.09E-12	PC (18:0e/20:3)
Com_2502_neg	13530.13019	1.088114247	0.155625951	6.991856051	2.71E-12	3.60E-11	LPC 20:5
Com_718_neg	100553.0546	1.093113831	0.126188368	8.662556219	4.61E-18	1.25E-16	PE (18:0e/22:3)
Com_3126_neg	8171.721897	1.102139404	0.353213932	3.120316904	0.001806566	0.005716012	LPI 18:2
Com_1161_neg	38647.78057	1.108033855	0.147511175	7.511524857	5.84E-14	1.06E-12	PI (18:0/22:6)
Com_9362_neg	1416.577091	1.12998405	0.412688415	2.738104609	0.006179442	0.01702906	LPI 20:5
Com_1290_neg	37613.24735	1.135717503	0.296590266	3.829247395	0.000128536	0.000541298	PI (18:1/22:4)
Com_1353_neg	30461.20713	1.182008555	0.300080482	3.938971794	8.18E-05	0.000353315	PC (14:0e/16:1)
Com_2954_neg	10033.13275	1.188259601	0.126999364	9.356421641	8.25E-21	2.74E-19	PI (18:1/22:5)
Com_2698_neg	10332.79863	1.22480772	0.189165721	6.474786845	9.49E-11	1.01E-09	PG (16:0/20:3)
Com_5665_neg	3961.924122	1.253430394	0.105141738	11.92133985	9.16E-33	5.48E-31	PC (24:0/20:4)
Com_543_neg	125422.2515	1.274347658	0.136744094	9.319215326	1.17E-20	3.69E-19	PC (18:0e/20:4)
Com_1204_neg	39118.21421	1.316439063	0.121174884	10.86395973	1.71E-27	8.30E-26	PI (17:0/20:4)
Com_3825_neg	7423.016545	1.455383765	0.183304449	7.939707795	2.03E-15	4.33E-14	PI (19:1/20:4)
Com_1069_neg	35248.57824	1.517882533	0.334481391	4.538017886	5.68E-06	3.06E-05	LPI 20:4
Com_9709_neg	1003.200743	1.535238603	0.369311334	4.15703083	3.22E-05	0.000151812	LPI 22:5
Com_3055_neg	7531.055658	1.55083812	0.378969038	4.092255469	4.27E-05	0.000195011	PE (4:0/18:1)
Com_8188_neg	1687.983653	1.84108002	0.214006154	8.602930276	7.77E-18	2.02E-16	OxPI (18:0-20:3+1O(1Cyc))
Com_1770_neg	25023.95973	1.84292981	0.109302384	16.86083826	8.73E-64	2.61E-61	PC (18:0e/22:5)
Com_7036_neg	1709.660938	1.982265081	0.266571606	7.436144873	1.04E-13	1.68E-12	FAHFA (18:1/3:0)
